# Supplementary material for: Morpho-Physicochemical, Nutritional Composition and Phenolic Compound Profile of Two Avocado Landraces in Different Ripening Stages
Source: Plants (Basel). 2025 Feb 19;14(4):624. doi: 10.3390/plants14040624 (PMC11859218; doi:10.3390/plants14040624)
Supplement: Supplementary file 1 [file plants-14-00624-s001.zip]

Archive with 1 entries (1 files):
- plants-3461858-supplementary.pdf
